# Supplementary material for: An epigenetic predictor of death captures multi-modal measures of brain health
Source: Mol Psychiatry. 2019 Dec 3;26(8):3806–16. doi: 10.1038/s41380-019-0616-9 (PMC8550950; doi:10.1038/s41380-019-0616-9)
Supplement: Supplementary file 12 — Supplementary File 8 [file 41380_2019_616_MOESM12_ESM.xlsx]

## Sheet: Supplementary_File_8
Supplementary File 8. Output of models examining relationship between phenotypes and DNAm GrimAge with GrimAge-sex interaction without age 11 IQ.
	Trait	Standarised Beta	2.5% CI	97.5% CI	Standard Error	t Statistic	P Value	FDR
	Forced Vital Capacity	0.496321	0.427552	0.565089	0.035086	14.1458	1.26869e-40	5.58224e-39
	Forced Expiratory Volume	0.389749	0.318256	0.461241	0.0364756	10.6852	5.6956e-25	1.25303e-23
	Peak Expiratory Flow	0.177578	0.100095	0.255062	0.0395325	4.49195	8.12019e-06	0.000119096
	CLM 6	0.247305	0.0836589	0.410952	0.083493	2.96199	0.00316647	0.0767179
	SCARF2	0.243625	0.0764134	0.410837	0.0853121	2.85569	0.00442926	0.0767179
	FER	-0.139799	-0.236065	-0.0435338	0.0491152	-2.84636	0.00453782	0.049916
	SKR3	0.230999	0.0703018	0.391696	0.0819883	2.81746	0.00498532	0.0767179
	PVR	0.23673	0.0700633	0.403397	0.0850342	2.78394	0.00552406	0.0767179
	PDGF R alpha	0.234727	0.0690404	0.400413	0.0845339	2.77672	0.00564686	0.0767179
	Beta NGF	0.234167	0.0668447	0.401489	0.0853685	2.74301	0.00625304	0.0767179
	TNFRSF21	0.230018	0.0655648	0.394471	0.0839047	2.74142	0.0062831	0.0767179
	Grip Strength - Right Hand	-0.139064	-0.239561	-0.0385668	0.051274	-2.71217	0.00682993	0.0601034
	LAYN	0.225449	0.0604959	0.390402	0.0841597	2.67882	0.00757219	0.0767179
	PLXNB1	0.227353	0.0591222	0.395584	0.0858322	2.64881	0.00827073	0.0767179
	RSPO1	0.220879	0.0572653	0.384492	0.0834763	2.64601	0.0083389	0.0767179
	GFR	0.213642	0.0514519	0.375832	0.08275	2.58178	0.0100438	0.0840028
	TNFRSF12A	0.20086	0.0356409	0.366078	0.0842953	2.38281	0.0174631	0.123523
	EFNA4	0.193776	0.0312014	0.356351	0.0829463	2.33616	0.0197812	0.123523
	UNC5C	0.196287	0.0314555	0.361119	0.0840979	2.33403	0.0198931	0.123523
	CDH6	0.197097	0.0309772	0.363216	0.0847549	2.32549	0.0203479	0.123523
	CRTAM	0.192207	0.0287607	0.355654	0.0833911	2.30489	0.0214822	0.123523
	NEP	0.193313	0.0245879	0.362038	0.0860843	2.24563	0.0250581	0.128098
	CADM3	0.19058	0.0242351	0.356924	0.0848696	2.24556	0.0250626	0.128098
	SCARB2	0.185493	0.0200545	0.350932	0.0844075	2.19759	0.0283249	0.134049
	CD200	0.181452	0.0167215	0.346182	0.0840461	2.15896	0.0312132	0.134049
	NRP2	0.182907	0.0165877	0.349226	0.0848567	2.15548	0.0314852	0.134049
	CDH3	0.180127	0.014336	0.345919	0.0845874	2.12948	0.0335839	0.134049
	SPOCK1	0.181716	0.0141547	0.349278	0.0854907	2.12557	0.0339098	0.134049
	FLRT2	0.180577	0.0128187	0.348334	0.0855907	2.10977	0.0352543	0.134049
	FcRL2	0.178609	0.0116214	0.345597	0.0851978	2.0964	0.0364264	0.134049
	ROBO2	0.170484	0.00723159	0.333736	0.083292	2.04682	0.0410711	0.142213
	PRTG	0.172813	0.00678637	0.338841	0.0847077	2.04012	0.0417364	0.142213
	CLEC10A	0.168872	0.0043178	0.333427	0.0839563	2.01143	0.0446862	0.146826
	Wechsler Test of Adult Reading	-0.154217	-0.305256	-0.00317889	0.0770604	-2.00125	0.0457073	0.19542
	Backwards Digit Span	-0.152936	-0.305141	-0.000729861	0.077656	-1.9694	0.0492559	0.19542
	g Factor	-0.151004	-0.301737	-0.000269693	0.076905	-1.96351	0.0499417	0.19542
	Digit Symbol-Coding	-0.148199	-0.296205	-0.000192239	0.0755136	-1.96255	0.0500509	0.19542
	NTRK3	0.162387	-0.000288703	0.325063	0.0829978	1.95652	0.0508251	0.161238
	Height	-0.106984	-0.214448	0.000480538	0.0548287	-1.95124	0.0513817	0.19542
	EPHB6	0.163683	-0.00200319	0.329368	0.0845335	1.9363	0.0532572	0.163322
	Creatinine	0.137464	-0.0023323	0.27726	0.0713246	1.9273	0.0543032	0.19542
	SMPD1	0.161417	-0.0052403	0.328074	0.0850293	1.89837	0.0580832	0.169009
	National Adult Reading Test	-0.145098	-0.295535	0.00533915	0.0767535	-1.89044	0.0590657	0.19542
	Grip Strength - Left Hand	-0.0919846	-0.187364	0.00339439	0.0486628	-1.89025	0.0590917	0.19542
	MSR1	0.158393	-0.00665283	0.323439	0.0842071	1.88099	0.0604127	0.169009
	BMP 4	0.161326	-0.00691535	0.329568	0.0858376	1.87944	0.0606252	0.169009
	Ferritin	-0.164287	-0.336629	0.00805515	0.0879297	-1.86839	0.062179	0.19542
	THY 1	0.154797	-0.00828464	0.317878	0.0832049	1.86043	0.0632692	0.169009
	VWC2	0.155713	-0.00897204	0.320398	0.0840231	1.85322	0.064297	0.169009
	Dkk 4	0.153998	-0.0146486	0.322644	0.086044	1.78975	0.0739517	0.187657
	MDGA1	0.148721	-0.0156776	0.313119	0.0838766	1.77309	0.0766753	0.187657
	MANF	0.152122	-0.0172263	0.32147	0.086402	1.76063	0.0787648	0.187657
	EDA2R	0.146525	-0.0170213	0.310072	0.0834422	1.75601	0.0795504	0.187657
	LAIR 2	0.148935	-0.0192079	0.317079	0.0857875	1.7361	0.0830131	0.189487
	RGMB	0.146831	-0.0197076	0.31337	0.0849688	1.72806	0.0844451	0.189487
	NBL1	0.143443	-0.0238443	0.31073	0.0853505	1.68063	0.0933078	0.204389
	DDR1	0.13978	-0.0252355	0.304796	0.0841918	1.66026	0.0973369	0.208256
	Nr CAM	0.136166	-0.0281848	0.300517	0.0838525	1.62388	0.10488	0.219294
	GDF 8	0.135476	-0.0308936	0.301846	0.0848825	1.59604	0.110958	0.226847
	IL12	0.129361	-0.0378402	0.296562	0.0853067	1.51642	0.129892	0.246189
	ADAM 22	0.128626	-0.0382754	0.295528	0.085154	1.51052	0.13139	0.246189
	JAM B	0.128438	-0.038748	0.295624	0.0852989	1.50574	0.132613	0.246189
	SMOC2	0.12936	-0.0391314	0.297851	0.0859648	1.5048	0.132855	0.246189
	DRAXIN	0.128443	-0.0392621	0.296148	0.0855638	1.50114	0.133798	0.246189
	Total Cholesterol	0.109725	-0.0337664	0.253217	0.07321	1.49877	0.134335	0.394051
	NAAA	0.118485	-0.0456297	0.2826	0.0837321	1.41505	0.157525	0.284163
	Matrix Reasoning	-0.109011	-0.260543	0.0425217	0.0773125	-1.41	0.158934	0.437068
	GDNFR alpha 3	0.117983	-0.0478932	0.28386	0.0846308	1.39409	0.163759	0.288818
	sFRP 3	0.118259	-0.049043	0.285562	0.0853584	1.38545	0.166384	0.288818
	CLM 1	0.115417	-0.0510048	0.281838	0.0849089	1.3593	0.174516	0.297324
	NTRK2	0.111968	-0.0519717	0.275907	0.0836426	1.33865	0.181147	0.30301
	Verbal Paired Associates	-0.102582	-0.255393	0.05023	0.0779651	-1.31574	0.188654	0.480991
	SCARA5	0.109477	-0.0568879	0.275843	0.0848802	1.28979	0.197577	0.32459
	TN R	0.106356	-0.0569589	0.269671	0.0833239	1.27642	0.202257	0.32645
	HDL Cholesterol	0.0960325	-0.0517488	0.243814	0.0753986	1.27366	0.20316	0.480991
	KYNU	0.106159	-0.0608583	0.273177	0.085213	1.24581	0.213276	0.3383
	Letter-Number Sequencing	-0.0963245	-0.250169	0.05752	0.0784921	-1.22719	0.220119	0.480991
	Brain:ICV Ratio	-0.0983595	-0.257907	0.0611878	0.0814017	-1.20832	0.227398	0.480991
	Inspection Time - Total	-0.0943947	-0.248259	0.05947	0.0785024	-1.20244	0.229564	0.480991
	N2DL 2	0.100369	-0.0666789	0.267416	0.0852284	1.17764	0.239363	0.373244
	TMPRSS5	0.096945	-0.0686445	0.262534	0.0844844	1.14749	0.251595	0.385779
	CTSS	0.0971482	-0.0714801	0.265776	0.0860348	1.12917	0.259235	0.390978
	Iron	-0.0949115	-0.260684	0.0708607	0.0845776	-1.12218	0.262216	0.524432
	NCAN	0.093444	-0.0709312	0.257819	0.0838649	1.11422	0.26559	0.394102
	CLEC1B	0.0954385	-0.0746977	0.265575	0.0868042	1.09947	0.271964	0.397154
	EZR	0.0879485	-0.0753743	0.251271	0.083328	1.05545	0.291606	0.417303
	Symbol Search	-0.0815014	-0.233308	0.0703046	0.0774521	-1.05228	0.292993	0.552471
	CNTN5	0.0869785	-0.0756276	0.249585	0.0829623	1.04841	0.294833	0.417303
	Weight	-0.0723537	-0.209474	0.0647668	0.0699595	-1.03422	0.301348	0.552471
	Alpha 2 MRAP	0.089652	-0.0802451	0.259549	0.0866822	1.03426	0.301393	0.420124
	White Matter Hyperintensities:ICV Ratio	-0.0872796	-0.258242	0.0836832	0.0872259	-1.00062	0.317408	0.558637
	MATN3	0.0812139	-0.0875459	0.249974	0.0861019	0.943229	0.345909	0.474979
	BCAN	0.0755814	-0.0866467	0.237809	0.0827694	0.913156	0.361494	0.48908
	LDL Cholesterol	0.0666527	-0.0803207	0.213626	0.0749865	0.888864	0.37435	0.633516
	HAGH	0.0768544	-0.0927523	0.246461	0.086534	0.888141	0.374789	0.497647
	SIGLEC1	0.0740793	-0.0907303	0.238889	0.0840865	0.880989	0.378644	0.497647
	RGMA	0.0743251	-0.0929629	0.241613	0.085351	0.870817	0.384171	0.497799
	Albumin	-0.0653408	-0.217477	0.0867951	0.0776204	-0.841799	0.400158	0.652109
	CPM	0.0699424	-0.0962774	0.236162	0.084806	0.824734	0.40982	0.520341
	GM CSF R alpha	0.0705158	-0.0981667	0.239198	0.0860625	0.819356	0.412879	0.520341
	CD38	0.0693174	-0.0999682	0.238603	0.0863702	0.802561	0.422517	0.525292
	Verbal Fluency	-0.0593552	-0.211742	0.0930319	0.0777485	-0.763426	0.445437	0.693137
	Triglycerides	0.0583876	-0.0953405	0.212116	0.0784327	0.744429	0.45684	0.693137
	GZMA	0.0610512	-0.105036	0.227139	0.0847386	0.720465	0.471494	0.572184
	LAT	0.0624725	-0.107935	0.23288	0.0869427	0.718548	0.472674	0.572184
	Digit Span Total	-0.0532046	-0.205096	0.0986871	0.0774958	-0.686549	0.49257	0.700172
	Block Design	-0.0523177	-0.201931	0.0972959	0.0763335	-0.685384	0.493303	0.700172
	NCDase	-0.054106	-0.221562	0.11335	0.0854365	-0.633288	0.526765	0.629381
	PLXNB3	0.053778	-0.116094	0.22365	0.0866695	0.620495	0.535146	0.631198
	galectin 8	0.0451113	-0.124096	0.214318	0.08633	0.522544	0.601467	0.700442
	MAPT	0.0436514	-0.125518	0.212821	0.0863111	0.505745	0.613204	0.705185
	ADAM 23	0.0403524	-0.126622	0.207327	0.0851911	0.47367	0.635892	0.722248
	IL6	0.0325937	-0.115427	0.180614	0.0755205	0.431588	0.666162	0.915973
	Grey Matter:ICV Ratio	-0.0344336	-0.204092	0.135225	0.0865606	-0.397797	0.690921	0.921228
	Logical Memory - Recall	-0.0286527	-0.181771	0.124465	0.0781214	-0.366772	0.713887	0.923854
	WFIKKN1	0.0308607	-0.136774	0.198496	0.0855281	0.360826	0.718345	0.80365
	NMNAT1	0.0292088	-0.135884	0.194301	0.0842309	0.346771	0.728874	0.80365
	CTSC	0.0294341	-0.140114	0.198982	0.0865042	0.340263	0.733767	0.80365
	Age 70 IQ	-0.0262536	-0.179736	0.127229	0.0783074	-0.335263	0.737516	0.927163
	Age 11 IQ	0.0196077	-0.136238	0.175454	0.0795133	0.246597	0.805288	0.947248
	BMI	-0.0213864	-0.173864	0.131091	0.0777947	-0.274908	0.783459	0.947248
	HDL Ratio	0.0181517	-0.136468	0.172771	0.0788876	0.230096	0.818078	0.947248
	Four Choice Reaction Time - Mean	0.0122768	-0.139013	0.163566	0.0771885	0.15905	0.87367	0.97208
	MMSE	0.00974288	-0.142691	0.162177	0.0777726	0.125274	0.900339	0.97208
	White Matter:ICV Ratio	0.0100381	-0.156154	0.17623	0.0847918	0.118386	0.905802	0.97208
	LXN	-0.0102343	-0.179818	0.159349	0.0865221	-0.118286	0.905877	0.970033
	Siglec 9	-0.00983817	-0.174426	0.15475	0.0839733	-0.117158	0.90677	0.970033
	IL 5R alpha	-0.00661261	-0.174779	0.161554	0.0857991	-0.0770709	0.938591	0.973161
	G CSF	0.00650866	-0.160817	0.173835	0.0853704	0.0762403	0.939251	0.973161
	GDNF	-0.0054961	-0.170976	0.159984	0.0844287	-0.0650976	0.948116	0.973161
	CD200R1	-0.00513093	-0.172153	0.161891	0.0852153	-0.0602114	0.952006	0.973161
	CRP	-0.00393584	-0.158313	0.150441	0.0787637	-0.0499703	0.960159	0.995553
	General Factor of Fractional Anisotropy	-0.00296924	-0.176538	0.1706	0.0885557	-0.0335296	0.973263	0.995553
	CPA2	0.00270013	-0.167048	0.172448	0.0866063	0.0311771	0.975138	0.9767
	GCP5	0.00251147	-0.165965	0.170988	0.0859572	0.0292177	0.9767	0.9767
	General Factor of Mean Diffusivity	-0.000493785	-0.174051	0.173064	0.0885498	-0.00557636	0.995553	0.995553
