# Supplementary material for: An epigenetic predictor of death captures multi-modal measures of brain health
Source: Mol Psychiatry. 2019 Dec 3;26(8):3806–16. doi: 10.1038/s41380-019-0616-9 (PMC8550950; doi:10.1038/s41380-019-0616-9)
Supplement: Supplementary file 13 — Supplementary File 9 [file 41380_2019_616_MOESM13_ESM.xlsx]

## Sheet: Supplementary_File_9
Supplementary File 9. Output of models examining relationship between phenotypes and DNAm GrimAge with GrimAge-sex interaction and age 11 IQ.
	Trait	Standarised Beta	2.5% CI	97.5% CI	Standard Error	t Statistic	P Value	FDR
	Forced Vital Capacity	0.487969	0.416533	0.559406	0.0364472	13.3884	9.98176e-37	1.35752e-34
	Forced Expiratory Volume	0.390641	0.316953	0.464328	0.0375957	10.3906	1.09854e-23	7.47009e-22
	Peak Expiratory Flow	0.167491	0.0867206	0.24826	0.0412092	4.0644	5.336e-05	0.00241899
	Wechsler Test of Adult Reading	-0.219182	-0.329577	-0.108787	0.0563238	-3.89146	0.00010864	0.00369375
	National Adult Reading Test	-0.211812	-0.320167	-0.103457	0.0552831	-3.8314	0.000138243	0.00376021
	g Factor	-0.206082	-0.330617	-0.081546	0.0635385	-3.24341	0.0012346	0.0279843
	Beta NGF	0.234167	0.0668447	0.401489	0.0853685	2.74301	0.00625304	0.0569668
	CLM 6	0.247305	0.0836589	0.410952	0.083493	2.96199	0.00316647	0.0569668
	Backwards Digit Span	-0.20272	-0.346377	-0.0590616	0.0732949	-2.76581	0.00581955	0.0569668
	Grip Strength - Right Hand	-0.148211	-0.25023	-0.0461919	0.0520506	-2.84744	0.00452952	0.0569668
	PDGF R alpha	0.234727	0.0690404	0.400413	0.0845339	2.77672	0.00564686	0.0569668
	PVR	0.23673	0.0700633	0.403397	0.0850342	2.78394	0.00552406	0.0569668
	SCARF2	0.243625	0.0764134	0.410837	0.0853121	2.85569	0.00442926	0.0569668
	SKR3	0.230999	0.0703018	0.391696	0.0819883	2.81746	0.00498532	0.0569668
	TNFRSF21	0.230018	0.0655648	0.394471	0.0839047	2.74142	0.0062831	0.0569668
	Digit Symbol-Coding	-0.183516	-0.3196	-0.0474334	0.0694302	-2.64318	0.00838737	0.0600359
	LAYN	0.225449	0.0604959	0.390402	0.0841597	2.67882	0.00757219	0.0600359
	PLXNB1	0.227353	0.0591222	0.395584	0.0858322	2.64881	0.00827073	0.0600359
	RSPO1	0.220879	0.0572653	0.384492	0.0834763	2.64601	0.0083389	0.0600359
	GFR	0.213642	0.0514519	0.375832	0.08275	2.58178	0.0100438	0.0682979
	TNFRSF12A	0.20086	0.0356409	0.366078	0.0842953	2.38281	0.0174631	0.113094
	CDH6	0.197097	0.0309772	0.363216	0.0847549	2.32549	0.0203479	0.115304
	EFNA4	0.193776	0.0312014	0.356351	0.0829463	2.33616	0.0197812	0.115304
	UNC5C	0.196287	0.0314555	0.361119	0.0840979	2.33403	0.0198931	0.115304
	CRTAM	0.192207	0.0287607	0.355654	0.0833911	2.30489	0.0214822	0.116863
	CADM3	0.19058	0.0242351	0.356924	0.0848696	2.24556	0.0250626	0.121733
	Height	-0.126006	-0.235016	-0.0169958	0.0556174	-2.26558	0.0237646	0.121733
	NEP	0.193313	0.0245879	0.362038	0.0860843	2.24563	0.0250581	0.121733
	FER	-0.115876	-0.21776	-0.0139925	0.0519814	-2.22918	0.026104	0.122419
	Creatinine	0.163865	0.0177613	0.309968	0.0745425	2.19827	0.0282408	0.124264
	SCARB2	0.185493	0.0200545	0.350932	0.0844075	2.19759	0.0283249	0.124264
	CD200	0.181452	0.0167215	0.346182	0.0840461	2.15896	0.0312132	0.125941
	Matrix Reasoning	-0.156907	-0.299285	-0.0145288	0.072642	-2.16001	0.0310936	0.125941
	NRP2	0.182907	0.0165877	0.349226	0.0848567	2.15548	0.0314852	0.125941
	CDH3	0.180127	0.014336	0.345919	0.0845874	2.12948	0.0335839	0.128104
	SPOCK1	0.181716	0.0141547	0.349278	0.0854907	2.12557	0.0339098	0.128104
	FcRL2	0.178609	0.0116214	0.345597	0.0851978	2.0964	0.0364264	0.128977
	FLRT2	0.180577	0.0128187	0.348334	0.0855907	2.10977	0.0352543	0.128977
	Letter-Number Sequencing	-0.149213	-0.289165	-0.00926123	0.071404	-2.0897	0.036986	0.128977
	PRTG	0.172813	0.00678637	0.338841	0.0847077	2.04012	0.0417364	0.138443
	ROBO2	0.170484	0.00723159	0.333736	0.083292	2.04682	0.0410711	0.138443
	CLEC10A	0.168872	0.0043178	0.333427	0.0839563	2.01143	0.0446862	0.144698
	NTRK3	0.162387	-0.000288703	0.325063	0.0829978	1.95652	0.0508251	0.160749
	EPHB6	0.163683	-0.00200319	0.329368	0.0845335	1.9363	0.0532572	0.164613
	BMP 4	0.161326	-0.00691535	0.329568	0.0858376	1.87944	0.0606252	0.171771
	Grip Strength - Left Hand	-0.0943812	-0.191896	0.00313387	0.0497526	-1.89701	0.0582167	0.171771
	MSR1	0.158393	-0.00665283	0.323439	0.0842071	1.88099	0.0604127	0.171771
	SMPD1	0.161417	-0.0052403	0.328074	0.0850293	1.89837	0.0580832	0.171771
	THY 1	0.154797	-0.00828464	0.317878	0.0832049	1.86043	0.0632692	0.174888
	VWC2	0.155713	-0.00897204	0.320398	0.0840231	1.85322	0.064297	0.174888
	Ferritin	-0.165242	-0.344919	0.0144355	0.0916719	-1.80253	0.0719809	0.191949
	Dkk 4	0.153998	-0.0146486	0.322644	0.086044	1.78975	0.0739517	0.193412
	EDA2R	0.146525	-0.0170213	0.310072	0.0834422	1.75601	0.0795504	0.196706
	MANF	0.152122	-0.0172263	0.32147	0.086402	1.76063	0.0787648	0.196706
	MDGA1	0.148721	-0.0156776	0.313119	0.0838766	1.77309	0.0766753	0.196706
	LAIR 2	0.148935	-0.0192079	0.317079	0.0857875	1.7361	0.0830131	0.201483
	RGMB	0.146831	-0.0197076	0.31337	0.0849688	1.72806	0.0844451	0.201483
	Inspection Time - Total	-0.132564	-0.283906	0.018778	0.0772154	-1.71681	0.0864451	0.202699
	Verbal Paired Associates	-0.129666	-0.279416	0.0200835	0.0764028	-1.69714	0.0901013	0.207691
	Total Cholesterol	0.126298	-0.020949	0.273546	0.0751262	1.68115	0.0931594	0.208031
	NBL1	0.143443	-0.0238443	0.31073	0.0853505	1.68063	0.0933078	0.208031
	DDR1	0.13978	-0.0252355	0.304796	0.0841918	1.66026	0.0973369	0.213513
	Nr CAM	0.136166	-0.0281848	0.300517	0.0838525	1.62388	0.10488	0.226407
	GDF 8	0.135476	-0.0308936	0.301846	0.0848825	1.59604	0.110958	0.235785
	Age 70 IQ	-0.0896818	-0.200974	0.0216099	0.0567815	-1.57942	0.114669	0.239924
	ADAM 22	0.128626	-0.0382754	0.295528	0.085154	1.51052	0.13139	0.259951
	DRAXIN	0.128443	-0.0392621	0.296148	0.0855638	1.50114	0.133798	0.259951
	IL12	0.129361	-0.0378402	0.296562	0.0853067	1.51642	0.129892	0.259951
	JAM B	0.128438	-0.038748	0.295624	0.0852989	1.50574	0.132613	0.259951
	SMOC2	0.12936	-0.0391314	0.297851	0.0859648	1.5048	0.132855	0.259951
	Brain:ICV Ratio	-0.122081	-0.286508	0.0423467	0.0838914	-1.45522	0.146164	0.279975
	Symbol Search	-0.102125	-0.242216	0.0379662	0.0714749	-1.42882	0.15348	0.289907
	NAAA	0.118485	-0.0456297	0.2826	0.0837321	1.41505	0.157525	0.293471
	GDNFR alpha 3	0.117983	-0.0478932	0.28386	0.0846308	1.39409	0.163759	0.300962
	sFRP 3	0.118259	-0.049043	0.285562	0.0853584	1.38545	0.166384	0.30171
	CLM 1	0.115417	-0.0510048	0.281838	0.0849089	1.3593	0.174516	0.312292
	NTRK2	0.111968	-0.0519717	0.275907	0.0836426	1.33865	0.181147	0.319948
	SCARA5	0.109477	-0.0568879	0.275843	0.0848802	1.28979	0.197577	0.344493
	TN R	0.106356	-0.0569589	0.269671	0.0833239	1.27642	0.202257	0.34819
	KYNU	0.106159	-0.0608583	0.273177	0.085213	1.24581	0.213276	0.362569
	Logical Memory - Recall	-0.0854383	-0.222813	0.0519365	0.0700892	-1.21899	0.223235	0.374814
	HDL Cholesterol	0.0942321	-0.0585792	0.247043	0.0779649	1.20865	0.227188	0.376799
	N2DL 2	0.100369	-0.0666789	0.267416	0.0852284	1.17764	0.239363	0.392209
	TMPRSS5	0.096945	-0.0686445	0.262534	0.0844844	1.14749	0.251595	0.407344
	CTSS	0.0971482	-0.0714801	0.265776	0.0860348	1.12917	0.259235	0.414776
	NCAN	0.093444	-0.0709312	0.257819	0.0838649	1.11422	0.26559	0.420003
	CLEC1B	0.0954385	-0.0746977	0.265575	0.0868042	1.09947	0.271964	0.42514
	Alpha 2 MRAP	0.089652	-0.0802451	0.259549	0.0866822	1.03426	0.301393	0.450434
	CNTN5	0.0869785	-0.0756276	0.249585	0.0829623	1.04841	0.294833	0.450434
	EZR	0.0879485	-0.0753743	0.251271	0.083328	1.05545	0.291606	0.450434
	Weight	-0.0750205	-0.217016	0.0669747	0.0724465	-1.03553	0.30076	0.450434
	Triglycerides	0.0784426	-0.0725436	0.229429	0.0770338	1.01829	0.308876	0.45169
	Block Design	-0.0726957	-0.211822	0.0664303	0.0709827	-1.02413	0.306108	0.45169
	White Matter Hyperintensities:ICV Ratio	-0.089327	-0.266929	0.0882746	0.0906131	-0.985807	0.324641	0.469694
	MATN3	0.0812139	-0.0875459	0.249974	0.0861019	0.943229	0.345909	0.495196
	BCAN	0.0755814	-0.0866467	0.237809	0.0827694	0.913156	0.361494	0.504925
	LDL Cholesterol	0.0702605	-0.081104	0.221625	0.0772268	0.909795	0.36323	0.504925
	Digit Span Total	-0.0687302	-0.216988	0.0795274	0.0756416	-0.90863	0.363843	0.504925
	HAGH	0.0768544	-0.0927523	0.246461	0.086534	0.888141	0.374789	0.509858
	SIGLEC1	0.0740793	-0.0907303	0.238889	0.0840865	0.880989	0.378644	0.509858
	Verbal Fluency	-0.0649004	-0.209044	0.0792436	0.0735428	-0.882485	0.377801	0.509858
	Four Choice Reaction Time - Mean	0.0644999	-0.0813465	0.210346	0.0744114	0.866801	0.386332	0.510109
	RGMA	0.0743251	-0.0929629	0.241613	0.085351	0.870817	0.384171	0.510109
	Albumin	-0.0668547	-0.222435	0.0887258	0.0793778	-0.842234	0.399931	0.522987
	CPM	0.0699424	-0.0962774	0.236162	0.084806	0.824734	0.40982	0.529732
	GM CSF R alpha	0.0705158	-0.0981667	0.239198	0.0860625	0.819356	0.412879	0.529732
	CD38	0.0693174	-0.0999682	0.238603	0.0863702	0.802561	0.422517	0.537031
	Iron	-0.0663799	-0.234211	0.101451	0.0856281	-0.775212	0.438526	0.552218
	GZMA	0.0610512	-0.105036	0.227139	0.0847386	0.720465	0.471494	0.584397
	LAT	0.0624725	-0.107935	0.23288	0.0869427	0.718548	0.472674	0.584397
	NCDase	-0.054106	-0.221562	0.11335	0.0854365	-0.633288	0.526765	0.645405
	PLXNB3	0.053778	-0.116094	0.22365	0.0866695	0.620495	0.535146	0.64982
	galectin 8	0.0451113	-0.124096	0.214318	0.08633	0.522544	0.601467	0.723889
	MAPT	0.0436514	-0.125518	0.212821	0.0863111	0.505745	0.613204	0.731542
	Grey Matter:ICV Ratio	-0.0426977	-0.216036	0.130641	0.0884381	-0.482797	0.629427	0.744366
	ADAM 23	0.0403524	-0.126622	0.207327	0.0851911	0.47367	0.635892	0.745529
	MMSE	-0.0266044	-0.162868	0.109659	0.0695221	-0.382675	0.70207	0.809166
	HDL Ratio	0.0287078	-0.126836	0.184252	0.079359	0.361746	0.717646	0.814125
	WFIKKN1	0.0308607	-0.136774	0.198496	0.0855281	0.360826	0.718345	0.814125
	CTSC	0.0294341	-0.140114	0.198982	0.0865042	0.340263	0.733767	0.81797
	NMNAT1	0.0292088	-0.135884	0.194301	0.0842309	0.346771	0.728874	0.81797
	IL6	0.025162	-0.126257	0.176581	0.0772544	0.325703	0.744743	0.823456
	General Factor of Fractional Anisotropy	-0.0152959	-0.197981	0.167389	0.0932065	-0.164108	0.869703	0.953868
	BMI	-0.0118145	-0.169081	0.145452	0.080238	-0.147243	0.88298	0.960682
	LXN	-0.0102343	-0.179818	0.159349	0.0865221	-0.118286	0.905877	0.97103
	Siglec 9	-0.00983817	-0.174426	0.15475	0.0839733	-0.117158	0.90677	0.97103
	CRP	-0.00217543	-0.158688	0.154337	0.0798532	-0.0272429	0.978274	0.978274
	CD200R1	-0.00513093	-0.172153	0.161891	0.0852153	-0.0602114	0.952006	0.978274
	CPA2	0.00270013	-0.167048	0.172448	0.0866063	0.0311771	0.975138	0.978274
	G CSF	0.00650866	-0.160817	0.173835	0.0853704	0.0762403	0.939251	0.978274
	GCP5	0.00251147	-0.165965	0.170988	0.0859572	0.0292177	0.9767	0.978274
	GDNF	-0.0054961	-0.170976	0.159984	0.0844287	-0.0650976	0.948116	0.978274
	General Factor of Mean Diffusivity	-0.00461804	-0.187212	0.177975	0.09316	-0.0495711	0.960481	0.978274
	IL 5R alpha	-0.00661261	-0.174779	0.161554	0.0857991	-0.0770709	0.938591	0.978274
	White Matter:ICV Ratio	-0.00857014	-0.180131	0.162991	0.0875313	-0.0979095	0.922039	0.978274
