# Supplementary material for: An epigenetic predictor of death captures multi-modal measures of brain health
Source: Mol Psychiatry. 2019 Dec 3;26(8):3806–16. doi: 10.1038/s41380-019-0616-9 (PMC8550950; doi:10.1038/s41380-019-0616-9)
Supplement: Supplementary file 14 — Supplementary File 10 [file 41380_2019_616_MOESM14_ESM.xlsx]

## Sheet: Supplementary_File_10
Supplementary File 10. The association between an accelerated DNAm GrimAge and traits after adjusting for educational attainment.
	Before Adjustment for Educational Attainment							After Adjustment for Educational Attainment
	Trait	Standarised Beta	2.5% CI	97.5% CI	Standard Error	t Statistic	P Value	FDR	Standarised Beta	2.5% CI	97.5% CI	Standard Error	t Statistic	P Value	FDR	%Attenuation
	Cognitive
	g Factor	-0.116	-0.181	-0.052	0.033	-3.54	0.000429	0.002	-0.1	-0.17	-0.03	0.03	-2.94	0	0.01	0.137931
	Four Choice Reaction Time - Mean	0.127	0.051	0.203	0.039	3.267	0.001	0.004	0.11	0.03	0.19	0.04	2.71	0.01	0.02	0.133858
	Digit Symbol-Coding	-0.115	-0.186	-0.043	0.037	-3.136	0.002	0.005	-0.1	-0.17	-0.02	0.04	-2.57	0.01	0.03	0.130435
	Symbol Search	-0.103	-0.177	-0.029	0.038	-2.737	0.006	0.018	-0.08	-0.15	0	0.04	-2.04	0.04	0.09	0.223301
	Matrix Reasoning	-0.097	-0.173	-0.022	0.038	-2.539	0.011	0.029	-0.09	-0.17	-0.01	0.04	-2.3	0.02	0.04	0.0721649
	Block Design	-0.085	-0.158	-0.011	0.037	-2.256	0.024	0.056	-0.07	-0.15	0	0.04	-1.92	0.06	0.1	0.176471
	Logical Memory - Recall	0.082	0.01	0.154	0.037	2.221	0.027	0.06	0.06	-0.02	0.14	0.04	1.55	0.12	0.2	0.268293
	Inspection Time Total	-0.084	-0.163	-0.005	0.04	-2.08	0.038	0.079	-0.05	-0.13	0.03	0.04	-1.18	0.24	0.33	0.404762
	Wechsler Test of Adult Reading	-0.06	-0.119	-0.002	0.03	-2.019	0.044	0.088	-0.06	-0.12	0	0.03	-2	0.05	0.09	0
	Backwards Digit Span	-0.069	-0.145	0.007	0.039	-1.768	0.078	0.147	-0.08	-0.16	0	0.04	-1.96	0.05	0.1	-0.15942
	Verbal Paired Associates	-0.063	-0.142	0.016	0.04	-1.575	0.116	0.206	-0.05	-0.14	0.03	0.04	-1.29	0.2	0.28	0.206349
	Age 70 IQ	-0.036	-0.094	0.023	0.03	-1.201	0.23	0.345	-0.03	-0.09	0.03	0.03	-1.08	0.28	0.38	0.166667
	National Adult Reading Test	-0.023	-0.079	0.034	0.029	-0.782	0.435	0.564	-0.01	-0.07	0.04	0.03	-0.52	0.6	0.7	0.565217
	Letter-Number Sequencing	-0.028	-0.101	0.046	0.038	-0.745	0.457	0.583	-0.03	-0.11	0.05	0.04	-0.71	0.48	0.58	-0.0714286
	Verbal Fluency	-0.013	-0.089	0.063	0.039	-0.341	0.733	0.805	0	-0.08	0.08	0.04	0.03	0.98	0.98	1
	Digit Span Total	0.001	-0.077	0.08	0.04	0.029	0.977	0.996	-0.01	-0.09	0.07	0.04	-0.25	0.8	0.9	11
	MMSE	0	-0.073	0.072	0.037	-0.01	0.992	0.999	0	-0.07	0.08	0.04	0.1	0.92	0.96	0
	Neuroimaging
	White Matter:ICV Ratio	-0.265	-0.354	-0.176	0.046	-5.822	1.04e-08	1.7e-07	-0.27	-0.37	-0.18	0.05	-5.73	1.86e-08	1.64e-07	-0.0188679
	Brain:ICV Ratio	-0.234	-0.321	-0.147	0.044	-5.277	1.95e-07	1.86e-06	-0.23	-0.32	-0.14	0.05	-4.94	1.12e-06	6.16e-06	0.017094
	Grey Matter:ICV Ratio	-0.195	-0.286	-0.104	0.046	-4.209	3.03e-05	0.000164	-0.21	-0.3	-0.11	0.05	-4.34	1.75e-05	6.98e-05	-0.0769231
	White Matter Hyperintensities:ICV Ratio	0.16	0.067	0.253	0.047	3.383	0.001	0.002	0.19	0.09	0.29	0.05	3.87	0.000123	0.000417	-0.1875
	General Factor of Fractional Anisotropy	-0.014	-0.11	0.083	0.049	-0.279	0.781	0.843	-0.01	-0.11	0.09	0.05	-0.23	0.82	0.9	0.285714
	General Factor of Mean Diffusivity	-0.008	-0.104	0.088	0.049	-0.162	0.871	0.919	-0.01	-0.11	0.09	0.05	-0.2	0.84	0.9	-0.25
	Physical
	Forced Expiratory Volume	-0.286	-0.346	-0.227	0.03	-9.441	6.38e-20	8.62e-18	-0.27	-0.33	-0.21	0.03	-8.81	1.35e-17	2.96e-16	0.0559441
	IL6	0.359	0.281	0.438	0.04	8.927	4.3e-18	2.91e-16	0.3	0.22	0.39	0.04	7.03	5.6e-12	6.16e-11	0.164345
	Peak Expiratory Flow	-0.255	-0.321	-0.189	0.034	-7.602	1.02e-13	4.59e-12	-0.25	-0.31	-0.18	0.03	-7.18	2.1e-12	3.09e-11	0.0196078
	Forced Vital Capacity	-0.169	-0.226	-0.112	0.029	-5.784	1.13e-08	1.7e-07	-0.16	-0.22	-0.1	0.03	-5.41	9.27e-08	5.83e-07	0.0532544
	CRP	0.233	0.153	0.314	0.041	5.697	1.84e-08	2.26e-07	0.2	0.12	0.29	0.04	4.62	4.62e-06	2.26e-05	0.141631
	Forced Expiratory Ratio	-0.236	-0.319	-0.154	0.042	-5.616	2.89e-08	3.25e-07	-0.24	-0.33	-0.15	0.04	-5.45	7.33e-08	5.38e-07	-0.0169492
	Iron	-0.222	-0.311	-0.133	0.045	-4.899	1.29e-06	1.02e-05	-0.21	-0.31	-0.12	0.05	-4.53	7.48e-06	3.29e-05	0.0540541
	LDL Cholesterol	-0.183	-0.264	-0.103	0.041	-4.491	8.38e-06	5.14e-05	-0.18	-0.26	-0.1	0.04	-4.2	3.02e-05	0.000111	0.0163934
	Creatinine	0.152	0.075	0.23	0.039	3.872	0.000119	0.00055	0.15	0.07	0.23	0.04	3.57	0.000382	0.0012	0.0131579
	Total Cholesterol	-0.149	-0.227	-0.071	0.04	-3.754	0.000189	0.001	-0.15	-0.23	-0.06	0.04	-3.47	0.000549	0.00161	-0.00671141
	BMI	0.153	0.07	0.236	0.042	3.608	0.000332	0.001	0.09	0.01	0.18	0.04	2.11	0.04	0.08	0.411765
	Weight	0.09	0.015	0.166	0.039	2.337	0.02	0.047	0.05	-0.02	0.13	0.04	1.36	0.17	0.25	0.444444
	Triglycerides	0.087	0.008	0.167	0.041	2.154	0.032	0.068	0.07	-0.01	0.16	0.04	1.65	0.1	0.17	0.195402
	Height	-0.062	-0.12	-0.005	0.029	-2.121	0.034	0.072	-0.05	-0.11	0.01	0.03	-1.49	0.14	0.21	0.193548
	HDL Ratio	-0.063	-0.145	0.018	0.042	-1.522	0.129	0.222	-0.08	-0.17	0	0.04	-1.9	0.06	0.1	-0.269841
	Albumin	-0.058	-0.14	0.024	0.042	-1.382	0.167	0.266	-0.07	-0.15	0.02	0.04	-1.49	0.14	0.21	-0.206897
	Grip Strength - Right Hand	-0.037	-0.091	0.017	0.028	-1.342	0.18	0.283	-0.02	-0.08	0.03	0.03	-0.78	0.44	0.55	0.459459
	Grip Strength - Left Hand	-0.034	-0.085	0.018	0.026	-1.285	0.199	0.306	-0.02	-0.08	0.03	0.03	-0.82	0.41	0.54	0.411765
	Ferritin	-0.04	-0.135	0.054	0.048	-0.837	0.403	0.528	-0.03	-0.13	0.07	0.05	-0.62	0.54	0.64	0.25
	HDL Cholesterol	-0.029	-0.11	0.051	0.041	-0.712	0.477	0.601	0	-0.08	0.08	0.04	-0.05	0.96	0.98	1
	Protein
	SKR3	0.279	0.199	0.359	0.041	6.818	2.08e-11	7.02e-10	0.26	0.17	0.34	0.04	5.89	6.41e-09	1.96e-07	0.0681004
	NTRK3	-0.277	-0.358	-0.196	0.041	-6.713	4.11e-11	1.11e-09	-0.27	-0.36	-0.18	0.04	-6.15	1.42e-09	6.55e-08	0.0252708
	TN R	-0.271	-0.352	-0.19	0.041	-6.547	1.18e-10	2.65e-09	-0.29	-0.37	-0.2	0.04	-6.52	1.51e-10	1.39e-08	-0.0701107
	BCAN	-0.248	-0.328	-0.167	0.041	-6.026	2.79e-09	5.38e-08	-0.25	-0.34	-0.17	0.04	-5.79	1.17e-08	2.69e-07	-0.00806452
	CNTN5	-0.237	-0.318	-0.156	0.041	-5.745	1.4e-08	1.89e-07	-0.21	-0.3	-0.13	0.04	-4.82	1.85e-06	2.43e-05	0.113924
	NCAN	-0.231	-0.312	-0.149	0.042	-5.538	4.42e-08	4.59e-07	-0.23	-0.31	-0.14	0.04	-5.15	3.58e-07	6.58e-06	0.004329
	RSPO1	0.219	0.137	0.3	0.042	5.248	2.07e-07	1.86e-06	0.22	0.14	0.31	0.04	5.05	6.01e-07	9.22e-06	-0.00456621
	EDA2R	0.209	0.127	0.29	0.042	5.028	6.38e-07	5.39e-06	0.21	0.12	0.29	0.04	4.67	3.79e-06	4.36e-05	-0.00478469
	GDF 8	-0.202	-0.285	-0.12	0.042	-4.796	2e-06	1.5e-05	-0.2	-0.29	-0.11	0.04	-4.51	7.66e-06	7.68e-05	0.00990099
	GFR alpha 1	0.195	0.114	0.276	0.041	4.719	2.89e-06	2.05e-05	0.2	0.11	0.28	0.04	4.5	8.35e-06	7.68e-05	-0.025641
	MSR1	0.196	0.114	0.278	0.042	4.672	3.62e-06	2.44e-05	0.18	0.09	0.27	0.04	4.04	5.95e-05	0.000391	0.0816327
	CLM 1	0.192	0.109	0.275	0.042	4.553	6.29e-06	4.04e-05	0.2	0.11	0.29	0.04	4.41	1.25e-05	9.61e-05	-0.0416667
	EZR	-0.181	-0.262	-0.1	0.041	-4.378	1.39e-05	8.18e-05	-0.2	-0.28	-0.11	0.04	-4.44	1.06e-05	8.85e-05	-0.104972
	NAAA	-0.175	-0.256	-0.093	0.042	-4.202	3.01e-05	0.000164	-0.19	-0.28	-0.1	0.04	-4.23	2.75e-05	0.000195	-0.0857143
	SIGLEC1	0.174	0.093	0.256	0.042	4.177	3.36e-05	0.000174	0.16	0.08	0.25	0.04	3.69	0.000241	0.00123	0.0804598
	EFNA4	0.168	0.087	0.249	0.041	4.063	5.43e-05	0.000272	0.14	0.05	0.22	0.04	3.11	0.00194	0.01	0.166667
	G CSF	0.169	0.086	0.252	0.042	3.992	7.29e-05	0.000352	0.17	0.08	0.26	0.05	3.79	0.000165	0.000951	-0.00591716
	NMNAT1	-0.152	-0.234	-0.071	0.042	-3.647	0.000286	0.001	-0.17	-0.26	-0.09	0.04	-3.88	0.000114	0.000701	-0.118421
	WFIKKN1	-0.154	-0.238	-0.071	0.042	-3.638	0.000297	0.001	-0.17	-0.26	-0.08	0.05	-3.74	0.000203	0.0011	-0.103896
	TNFRSF12A	0.151	0.069	0.233	0.042	3.595	0.000349	0.001	0.14	0.05	0.22	0.04	3.05	0.00238	0.01	0.0728477
	CLEC10A	0.157	0.075	0.239	0.042	3.76	0.000185	0.001	0.14	0.05	0.23	0.04	3.15	0.00172	0.01	0.10828
	NTRK2	-0.161	-0.242	-0.079	0.042	-3.865	0.000122	0.001	-0.14	-0.23	-0.06	0.04	-3.25	0.00124	0.01	0.130435
	CLM 6	0.145	0.063	0.227	0.042	3.477	0.00054	0.002	0.16	0.07	0.24	0.04	3.55	0.000418	0.00202	-0.103448
	SCARB2	0.144	0.062	0.227	0.042	3.435	0.000629	0.002	0.15	0.06	0.24	0.04	3.32	0.000969	0.00446	-0.0416667
	CD200	-0.143	-0.225	-0.061	0.042	-3.424	0.001	0.002	-0.14	-0.23	-0.06	0.04	-3.23	0.0013	0.01	0.020979
	MDGA1	-0.144	-0.226	-0.062	0.042	-3.457	0.001	0.002	-0.14	-0.22	-0.05	0.04	-3.08	0.0022	0.01	0.0277778
	LAYN	0.146	0.063	0.228	0.042	3.468	0.000558	0.002	0.13	0.05	0.22	0.04	3	0.00284	0.01	0.109589
	N2DL2	0.133	0.05	0.216	0.042	3.139	0.002	0.005	0.12	0.03	0.21	0.05	2.62	0.01	0.03	0.0977444
	GCP5	-0.129	-0.213	-0.046	0.043	-3.032	0.003	0.007	-0.15	-0.23	-0.06	0.05	-3.2	0.00143	0.01	-0.162791
	GZMA	-0.112	-0.195	-0.03	0.042	-2.665	0.008	0.021	-0.12	-0.21	-0.03	0.04	-2.72	0.01	0.02	-0.0714286
	THY 1	0.111	0.03	0.192	0.041	2.673	0.008	0.021	0.09	0.01	0.18	0.04	2.11	0.04	0.09	0.189189
	RGMA	-0.112	-0.195	-0.029	0.042	-2.649	0.008	0.022	-0.11	-0.2	-0.02	0.05	-2.41	0.02	0.05	0.0178571
	CDH3	0.106	0.023	0.188	0.042	2.513	0.012	0.031	0.08	-0.01	0.17	0.04	1.78	0.07	0.16	0.245283
	TNFRSF21	0.104	0.022	0.186	0.042	2.475	0.014	0.034	0.09	0	0.17	0.04	1.95	0.05	0.12	0.134615
	TMPRSS5	-0.101	-0.183	-0.019	0.042	-2.403	0.017	0.04	-0.11	-0.19	-0.02	0.04	-2.36	0.02	0.05	-0.0891089
	NEP	0.103	0.019	0.187	0.043	2.411	0.016	0.04	0.1	0.01	0.19	0.05	2.24	0.03	0.07	0.0291262
	CTSS	0.097	0.013	0.18	0.043	2.261	0.024	0.056	0.11	0.02	0.2	0.05	2.44	0.02	0.04	-0.134021
	NCDase	-0.094	-0.177	-0.011	0.042	-2.211	0.027	0.061	-0.13	-0.22	-0.04	0.05	-2.91	0.0038	0.01	-0.382979
	GDNF	0.092	0.01	0.174	0.042	2.202	0.028	0.061	0.08	-0.01	0.16	0.04	1.73	0.08	0.18	0.130435
	SMPD1	0.088	0.005	0.171	0.042	2.071	0.039	0.079	0.1	0.01	0.19	0.05	2.28	0.02	0.06	-0.136364
	MAPT	0.086	0.002	0.17	0.043	1.999	0.046	0.091	0.1	0.01	0.19	0.05	2.15	0.03	0.08	-0.162791
	GDNFR alpha 3	-0.078	-0.16	0.005	0.042	-1.85	0.065	0.127	-0.08	-0.17	0.01	0.04	-1.81	0.07	0.16	-0.025641
	UNC5C	0.076	-0.006	0.158	0.042	1.812	0.07	0.136	0.07	-0.02	0.16	0.04	1.55	0.12	0.23	0.0789474
	VWC2	0.073	-0.009	0.155	0.042	1.754	0.08	0.15	0.07	-0.02	0.16	0.04	1.61	0.11	0.22	0.0410959
	SPOCK1	-0.072	-0.156	0.011	0.043	-1.701	0.089	0.165	-0.06	-0.15	0.03	0.05	-1.4	0.16	0.29	0.166667
	Siglec 9	0.068	-0.013	0.15	0.042	1.64	0.101	0.185	0.07	-0.01	0.16	0.04	1.65	0.1	0.21	-0.0294118
	MANF	-0.068	-0.152	0.016	0.043	-1.587	0.113	0.204	-0.07	-0.16	0.02	0.05	-1.56	0.12	0.23	-0.0294118
	Alpha 2 MRAP	0.066	-0.018	0.151	0.043	1.536	0.125	0.219	0.05	-0.04	0.14	0.05	1.12	0.26	0.42	0.242424
	sFRP 3	-0.064	-0.147	0.019	0.042	-1.514	0.131	0.222	-0.07	-0.16	0.02	0.05	-1.55	0.12	0.23	-0.09375
	EPHB6	0.063	-0.019	0.146	0.042	1.507	0.132	0.222	0.05	-0.04	0.13	0.04	1.02	0.31	0.47	0.206349
	PRTG	-0.063	-0.146	0.019	0.042	-1.504	0.133	0.222	-0.05	-0.14	0.04	0.05	-1.05	0.29	0.45	0.206349
	LXN	-0.064	-0.148	0.02	0.043	-1.485	0.138	0.227	-0.09	-0.18	0	0.05	-1.93	0.05	0.12	-0.40625
	GM CSF R alpha	0.063	-0.021	0.146	0.043	1.464	0.144	0.234	0.07	-0.02	0.16	0.05	1.54	0.12	0.23	-0.111111
	CLEC1B	0.062	-0.023	0.146	0.043	1.435	0.152	0.244	0.06	-0.03	0.15	0.05	1.27	0.21	0.34	0.0322581
	CD38	0.056	-0.028	0.14	0.043	1.306	0.192	0.298	0.04	-0.05	0.13	0.05	0.97	0.33	0.49	0.285714
	galectin 8	0.052	-0.032	0.136	0.043	1.21	0.227	0.344	0.04	-0.05	0.13	0.05	0.85	0.4	0.55	0.230769
	ADAM 22	-0.05	-0.133	0.033	0.042	-1.183	0.237	0.346	-0.07	-0.16	0.02	0.04	-1.61	0.11	0.22	-0.4
	NrCAM	-0.049	-0.131	0.033	0.042	-1.174	0.241	0.346	-0.06	-0.15	0.02	0.04	-1.45	0.15	0.27	-0.22449
	PVR	0.05	-0.033	0.133	0.042	1.175	0.24	0.346	0.05	-0.04	0.14	0.05	1.07	0.29	0.45	0
	Beta NGF	0.05	-0.033	0.134	0.043	1.175	0.24	0.346	0.04	-0.04	0.13	0.05	0.97	0.33	0.49	0.2
	CADM3	0.048	-0.034	0.131	0.042	1.146	0.252	0.355	0.04	-0.05	0.13	0.05	0.85	0.4	0.55	0.166667
	FLRT2	-0.049	-0.133	0.034	0.043	-1.151	0.25	0.355	-0.04	-0.13	0.05	0.05	-0.81	0.42	0.55	0.183673
	DRAXIN	-0.047	-0.131	0.036	0.043	-1.112	0.267	0.371	-0.06	-0.15	0.03	0.05	-1.39	0.17	0.29	-0.276596
	HAGH	-0.046	-0.13	0.038	0.043	-1.075	0.283	0.39	-0.06	-0.15	0.03	0.05	-1.33	0.18	0.31	-0.304348
	ADAM 23	-0.043	-0.126	0.04	0.042	-1.016	0.31	0.423	-0.05	-0.14	0.03	0.05	-1.21	0.23	0.37	-0.162791
	RGMB	-0.04	-0.123	0.043	0.042	-0.947	0.344	0.464	-0.05	-0.14	0.04	0.04	-1.11	0.27	0.42	-0.25
	CD200R1	-0.038	-0.121	0.045	0.042	-0.895	0.371	0.496	-0.04	-0.12	0.05	0.05	-0.81	0.42	0.55	-0.0526316
	CPM	0.037	-0.045	0.12	0.042	0.887	0.375	0.497	0.04	-0.05	0.12	0.04	0.81	0.42	0.55	-0.0810811
	PDGF R alpha	0.031	-0.051	0.114	0.042	0.743	0.458	0.583	0.04	-0.05	0.13	0.05	0.88	0.38	0.54	-0.290323
	LAIR 2	0.03	-0.054	0.113	0.043	0.697	0.486	0.607	0.03	-0.06	0.11	0.05	0.56	0.57	0.69	0
	SMOC2	0.029	-0.055	0.113	0.043	0.681	0.496	0.609	0.03	-0.06	0.12	0.05	0.59	0.55	0.68	-0.0344828
	CPA2	-0.029	-0.114	0.055	0.043	-0.685	0.493	0.609	-0.02	-0.11	0.07	0.05	-0.47	0.64	0.72	0.310345
	DDR1	0.028	-0.055	0.11	0.042	0.658	0.511	0.621	0.03	-0.06	0.11	0.04	0.59	0.55	0.68	-0.0714286
	NRP2	0.027	-0.056	0.11	0.042	0.632	0.528	0.636	0.03	-0.05	0.12	0.04	0.75	0.45	0.59	-0.111111
	JAM B	0.026	-0.057	0.109	0.042	0.621	0.535	0.639	0.01	-0.08	0.1	0.05	0.28	0.78	0.82	0.615385
	CDH6	-0.025	-0.108	0.057	0.042	-0.6	0.549	0.65	-0.01	-0.1	0.07	0.05	-0.32	0.75	0.81	0.6
	NBL1	-0.025	-0.108	0.058	0.042	-0.586	0.558	0.655	-0.02	-0.11	0.07	0.05	-0.47	0.64	0.72	0.2
	BMP 4	0.022	-0.062	0.105	0.043	0.508	0.612	0.712	0.04	-0.05	0.13	0.05	0.88	0.38	0.54	-0.818182
	CTSC	-0.021	-0.105	0.063	0.043	-0.488	0.626	0.716	-0.03	-0.12	0.06	0.05	-0.6	0.55	0.68	-0.428571
	PLXNB1	-0.021	-0.105	0.063	0.043	-0.488	0.626	0.716	-0.01	-0.1	0.08	0.05	-0.31	0.76	0.81	0.52381
	SCARF2	0.019	-0.064	0.103	0.043	0.449	0.654	0.741	0.02	-0.07	0.11	0.05	0.52	0.6	0.71	-0.0526316
	KYNU	-0.017	-0.1	0.066	0.042	-0.391	0.696	0.778	-0.02	-0.11	0.07	0.05	-0.38	0.71	0.78	-0.176471
	ROBO2	0.016	-0.065	0.097	0.041	0.389	0.697	0.778	0.01	-0.08	0.1	0.04	0.25	0.81	0.83	0.375
	Dkk 4	-0.015	-0.099	0.069	0.043	-0.357	0.722	0.798	-0.02	-0.1	0.07	0.05	-0.34	0.73	0.8	-0.333333
	LAT	0.013	-0.071	0.098	0.043	0.312	0.755	0.822	0	-0.09	0.09	0.05	-0.07	0.94	0.94	1
	FcRL2	-0.009	-0.092	0.075	0.042	-0.201	0.841	0.901	-0.03	-0.12	0.06	0.05	-0.72	0.47	0.6	-2.33333
	CRTAM	0.007	-0.075	0.088	0.042	0.166	0.868	0.919	0.03	-0.06	0.11	0.04	0.57	0.57	0.69	-3.28571
	SCARA5	-0.005	-0.088	0.077	0.042	-0.129	0.897	0.939	-0.02	-0.11	0.07	0.04	-0.5	0.62	0.72	-3
	IL12	-0.004	-0.087	0.08	0.042	-0.085	0.932	0.968	-0.01	-0.09	0.08	0.04	-0.15	0.88	0.89	-1.5
	IL 5R alpha	0.003	-0.08	0.087	0.043	0.072	0.943	0.971	0.01	-0.08	0.1	0.05	0.24	0.81	0.83	-2.33333
	MATN3	0.001	-0.083	0.085	0.043	0.023	0.982	0.996	0.02	-0.07	0.11	0.05	0.47	0.64	0.72	-19
	PLXNB3	0	-0.084	0.084	0.043	0.002	0.999	0.999	-0.01	-0.1	0.08	0.05	-0.28	0.78	0.82	0
